# Supplementary material for: Oxidation of Quercetin and Kaempferol Markedly Amplifies Their Antioxidant, Cytoprotective, and Anti-Inflammatory Properties
Source: Antioxidants (Basel). 2023 Jan 9;12(1):155. doi: 10.3390/antiox12010155 (PMC9854986; doi:10.3390/antiox12010155)
Supplement: Supplementary file 1 [file antioxidants-12-00155-s001.zip]

Archive with 2 entries (2 files):
- SUPPLEMENTARY FIGURE S1-291122.pptx
- SUPPLEMENTARY FIGURE S2-291122.pptx
